# Supplementary material for: Case Report: Bayesian Statistical Inference of Experimental Parameters via Biomolecular Simulations: Atomic Force Microscopy
Source: Front Mol Biosci. 2021 Mar 10;8:636940. doi: 10.3389/fmolb.2021.636940 (PMC7987833; doi:10.3389/fmolb.2021.636940)
Supplement: Supplementary file 1 [file table1.xlsx]

## Sheet: Table S1
Table S1: The mean and the standard deviation (s.d.) of the sigma value for various tip radius R
radius [nm]	mean [nm}	s.d. [nm]
0.1	0.1558	0.0114
0.2	0.1733	0.0132
0.3	0.1883	0.0111
0.4	0.2011	0.0076
0.5	0.2168	0.0065
0.6	0.2321	0.006
0.7	0.2462	0.0063
0.8	0.2601	0.0081
0.9	0.2741	0.0087
1	0.2879	0.0099
1.1	0.3008	0.0113
1.2	0.3128	0.0119
1.3	0.3257	0.0135
1.4	0.34	0.0171
1.5	0.3534	0.02
1.6	0.3673	0.0225
1.7	0.3805	0.0234
1.8	0.3945	0.0241
1.9	0.4074	0.0255
2	0.421	0.027
2.1	0.4341	0.0284
2.2	0.4466	0.0308
2.3	0.4591	0.0333
2.4	0.4716	0.0355
2.5	0.4843	0.0376
2.6	0.4971	0.0399
2.7	0.5106	0.0413
2.8	0.5235	0.0438
2.9	0.535	0.0457
3	0.5471	0.047
4	0.6645	0.0545
5	0.7708	0.0629
6	0.876	0.0672
7	0.9691	0.0694
8	1.0603	0.0688
9	1.1439	0.0669
10	1.2287	0.0616
