# Supplementary material for: Case Report: Bayesian Statistical Inference of Experimental Parameters via Biomolecular Simulations: Atomic Force Microscopy
Source: Front Mol Biosci. 2021 Mar 10;8:636940. doi: 10.3389/fmolb.2021.636940 (PMC7987833; doi:10.3389/fmolb.2021.636940)
Supplement: Supplementary file 2 [file table2.xlsx]

## Sheet: prob_sigma-all
Table S2: The conditional probability of the tip radius R for a given sigma value
	sigma [nm]
radius [nm]		0.2	0.21	0.22	0.23	0.24	0.25	0.26	0.27	0.28	0.29	0.3	0.31	0.32	0.33	0.34	0.35	0.36	0.37	0.38	0.39	0.4
	0.1	0.000232325	5.94821e-06	6.2431e-08	2.67e-10	1e-12	0	0	0	0	0	0	0	0	0	0	0	0	0	0	0	0
	0.2	0.0495101	0.00921098	0.000856504	3.95855e-05	1.19114e-06	1.7208e-08	1.76e-10	1e-12	0	0	0	0	0	0	0	0	0	0	0	0	0
	0.3	0.262668	0.0775386	0.00899102	0.000407242	9.43808e-06	8.2534e-08	4.01e-10	1e-12	0	0	0	0	0	0	0	0	0	0	0	0	0
	0.4	0.660047	0.38959	0.0365581	0.000542346	1.66617e-06	7.82e-10	0	0	0	0	0	0	0	0	0	0	0	0	0	0	0
	0.5	0.0275426	0.522568	0.8225	0.106796	0.00149845	1.67541e-06	2.2e-10	0	0	0	0	0	0	0	0	0	0	0	0	0	0
	0.6	4.94678e-07	0.00108697	0.130921	0.859549	0.402937	0.00994583	1.90137e-05	1.853e-09	0	0	0	0	0	0	0	0	0	0	0	0	0
	0.7	2e-12	6.4882e-08	0.000170468	0.0320193	0.563203	0.684122	0.0844117	0.000696286	4.82401e-07	2.7e-11	0	0	0	0	0	0	0	0	0	0	0
	0.8	1e-12	3.079e-09	3.22908e-06	0.000644373	0.0320442	0.292851	0.72346	0.317957	0.031234	0.000667797	2.9929e-06	2.896e-09	1e-12	0	0	0	0	0	0	0	0
	0.9	0	1e-12	2.645e-09	1.60415e-06	0.00029961	0.0127079	0.180046	0.560787	0.482437	0.111625	0.00669008	0.00010697	4.81269e-07	6.07e-10	0	0	0	0	0	0	0
	1	0	0	4e-11	2.1671e-08	4.95614e-06	0.000350006	0.0112266	0.107641	0.387599	0.510406	0.236729	0.0398286	0.00256381	6.2897e-05	5.5531e-07	1.712e-09	2e-12	0	0	0	0
	1.1	0	0	5e-12	1.649e-09	2.89632e-07	1.99644e-05	0.000794218	0.0120009	0.0865366	0.289966	0.434841	0.300576	0.101009	0.0164381	0.00122332	4.03946e-05	5.94619e-07	3.963e-09	1.2e-11	0	0
	1.2	0	0	0	1.3e-11	3.323e-09	3.66247e-07	2.49489e-05	0.000691257	0.00978723	0.0689544	0.232821	0.388011	0.336642	0.15146	0.0333693	0.0034931	0.000174554	4.22858e-06	4.9945e-08	2.89e-10	1e-12
	1.3	0	0	0	5e-12	7.79e-10	5.8212e-08	3.16124e-06	8.20638e-05	0.00127943	0.0116654	0.059907	0.178467	0.325295	0.361361	0.231026	0.0824774	0.0165196	0.00188517	0.000123275	4.64536e-06	1.01608e-07
	1.4	0	0	7e-12	3.45e-10	1.3052e-08	3.00062e-07	6.16028e-06	7.43316e-05	0.000662292	0.00424306	0.0188251	0.0595702	0.141806	0.252952	0.319279	0.276688	0.1654	0.0692625	0.0204346	0.00427161	0.000637255
	1.5	0	2e-12	6.4e-11	1.444e-09	2.9429e-08	3.98798e-07	5.28567e-06	4.50949e-05	0.000311141	0.00169059	0.00696701	0.0224278	0.0594839	0.129476	0.218405	0.277029	0.265466	0.195169	0.110718	0.048739	0.0167699
	1.6	0	6e-12	1.35e-10	2.03e-09	2.9058e-08	2.9166e-07	3.01906e-06	2.12112e-05	0.00012708	0.000632205	0.00251526	0.00824245	0.0234649	0.0578062	0.116368	0.185736	0.236156	0.242905	0.203279	0.139195	0.078553
	1.7	0	1e-12	1.5e-11	2.37e-10	3.56e-09	3.8115e-08	4.27026e-07	3.29447e-06	2.19893e-05	0.000123647	0.000564125	0.00215077	0.00722733	0.0213222	0.0521516	0.102608	0.16316	0.21294	0.229403	0.205158	0.153414
	1.8	0	0	1e-12	1.7e-11	2.84e-10	3.345e-09	4.17e-08	3.61786e-07	2.74478e-06	1.77321e-05	9.39475e-05	0.000420423	0.00167611	0.00592982	0.0175797	0.0423751	0.0834406	0.136303	0.185773	0.212451	0.20534
	1.9	0	0	0	6e-12	9.3e-11	1.021e-09	1.2087e-08	1.01449e-07	7.58037e-07	4.91038e-06	2.65581e-05	0.000123521	0.000521058	0.00198581	0.00645665	0.0173777	0.0388983	0.0735388	0.118096	0.162009	0.191235
	2	0	0	0	3e-12	3.8e-11	3.84e-10	4.208e-09	3.3266e-08	2.38236e-07	1.50488e-06	8.07527e-06	3.7912e-05	0.000164249	0.000654089	0.00226096	0.00658213	0.0162143	0.0343225	0.062791	0.0998398	0.138976
	2.1	0	0	0	1e-12	1.4e-11	1.29e-10	1.346e-09	1.0282e-08	7.2062e-08	4.51135e-07	2.42971e-06	1.15946e-05	5.1707e-05	0.000214655	0.000783327	0.0024381	0.00650286	0.0150938	0.030663	0.0548288	0.0869198
	2.2	0	0	0	3e-12	3.2e-11	2.43e-10	2.06e-09	1.3015e-08	7.6876e-08	4.13409e-07	1.94931e-06	8.30036e-06	3.36642e-05	0.000129539	0.000446583	0.00133836	0.0035031	0.00813265	0.0168422	0.0312899	0.0525276
	2.3	0	0	1e-12	9e-12	6.8e-11	4.21e-10	2.995e-09	1.6104e-08	8.2194e-08	3.87725e-07	1.62807e-06	6.26745e-06	2.33301e-05	8.36481e-05	0.000272783	0.000785057	0.00200329	0.00460301	0.00957809	0.0181513	0.0315548
	2.4	0	0	2e-12	1.3e-11	9e-11	4.9e-10	3.093e-09	1.49e-08	6.888e-08	2.9748e-07	1.15601e-06	4.1631e-06	1.4654e-05	5.02214e-05	0.000158242	0.000444793	0.00112055	0.00256944	0.0053934	0.0104221	0.0186751
	2.5	0	0	3e-12	1.7e-11	1.02e-10	5e-10	2.864e-09	1.262e-08	5.3828e-08	2.16361e-07	7.89324e-07	2.6918e-06	9.05071e-06	2.98867e-05	9.1525e-05	0.000252212	0.000628342	0.00143722	0.00303552	0.00595355	0.0109218
	2.6	0	1e-12	5e-12	2.7e-11	1.46e-10	6.35e-10	3.267e-09	1.3054e-08	5.0897e-08	1.88536e-07	6.39043e-07	2.04129e-06	6.48124e-06	2.03749e-05	5.98863e-05	0.00015968	0.000388067	0.000872946	0.00182801	0.00358369	0.00662499
	2.7	0	0	3e-12	1.3e-11	6.9e-11	2.93e-10	1.475e-09	5.792e-09	2.2291e-08	8.1836e-08	2.76055e-07	8.81227e-07	2.80776e-06	8.89442e-06	2.64527e-05	7.16665e-05	0.000177703	0.000409541	0.000882293	0.00178686	0.00342667
	2.8	0	1e-12	5e-12	2.3e-11	1.1e-10	4.21e-10	1.918e-09	6.865e-09	2.423e-08	8.212e-08	2.57402e-07	7.68509e-07	2.30513e-06	6.91923e-06	1.96266e-05	5.10454e-05	0.000122301	0.000274132	0.000578139	0.00115371	0.0021943
	2.9	0	1e-12	7e-12	2.6e-11	1.17e-10	4.19e-10	1.804e-09	6.117e-09	2.0546e-08	6.6544e-08	2.00167e-07	5.75937e-07	1.67184e-06	4.87705e-06	1.35012e-05	3.44143e-05	8.11514e-05	0.000179778	0.00037631	0.000748471	0.00142484
	3	0	1e-12	4e-12	1.5e-11	6.5e-11	2.29e-10	9.69e-10	3.246e-09	1.079e-08	3.4678e-08	1.03767e-07	2.97745e-07	8.64082e-07	2.52636e-06	7.02708e-06	1.80424e-05	4.29624e-05	9.63505e-05	0.00020468	0.000414195	0.000804233
